# Supplementary material for: Activation of autophagy is required for clearance of mitochondrial ROS in patients with asthenozoospermia
Source: PeerJ. 2025 Feb 13;13:e18827. doi: 10.7717/peerj.18827 (PMC11830362; doi:10.7717/peerj.18827)
Supplement: Supplemental Information 3 [file peerj-13-18827-s003.zip]

Archive with 31 entries (22 files):
- Flow Cytometry Data/
- Flow Cytometry Data/3-MA-JC-1/
- Flow Cytometry Data/3-MA-JC-1/JC-1/
- Flow Cytometry Data/3-MA-JC-1/JC-1/Exp_20160606_1/
- Flow Cytometry Data/3-MA-JC-1/JC-1/Exp_20160606_1/0-1.fcs
- Flow Cytometry Data/3-MA-JC-1/JC-1/Exp_20160606_1/0-2.fcs
- Flow Cytometry Data/3-MA-JC-1/JC-1/Exp_20160606_1/0-3.fcs
- Flow Cytometry Data/3-MA-JC-1/JC-1/Exp_20160606_1/10-1.fcs
- Flow Cytometry Data/3-MA-JC-1/JC-1/Exp_20160606_1/10-2.fcs
- Flow Cytometry Data/3-MA-JC-1/JC-1/Exp_20160606_1/10-3.fcs
- Flow Cytometry Data/3-MA-JC-1/JC-1/Exp_20160606_1/2-1.fcs
- Flow Cytometry Data/3-MA-JC-1/JC-1/Exp_20160606_1/2-2.fcs
- Flow Cytometry Data/3-MA-JC-1/JC-1/Exp_20160606_1/2-3.fcs
- Flow Cytometry Data/3-MA-JC-1/JC-1/Exp_20160606_1/5-1.fcs
- Flow Cytometry Data/3-MA-JC-1/JC-1/Exp_20160606_1/5-2.fcs
- Flow Cytometry Data/3-MA-JC-1/JC-1/Exp_20160606_1/5-3.fcs
- Flow Cytometry Data/3-MA-JC-1/JC-1/Exp_20160606_1/Backup/
- Flow Cytometry Data/3-MA-JC-1/JC-1/Exp_20160606_1/yin.fcs
- Flow Cytometry Data/3-MA-JC-1/JC-1/Exp_20160606_1.xit
- Flow Cytometry Data/ns-as-jc-1/
- Flow Cytometry Data/ns-as-jc-1/jc-1/
- Flow Cytometry Data/ns-as-jc-1/jc-1/Exp_20160930_1/
- Flow Cytometry Data/ns-as-jc-1/jc-1/Exp_20160930_1/AS-1.fcs
- Flow Cytometry Data/ns-as-jc-1/jc-1/Exp_20160930_1/AS-2.fcs
- Flow Cytometry Data/ns-as-jc-1/jc-1/Exp_20160930_1/AS-3.fcs
- Flow Cytometry Data/ns-as-jc-1/jc-1/Exp_20160930_1/Backup/
- Flow Cytometry Data/ns-as-jc-1/jc-1/Exp_20160930_1/NS-1.fcs
- Flow Cytometry Data/ns-as-jc-1/jc-1/Exp_20160930_1/NS-2.fcs
- Flow Cytometry Data/ns-as-jc-1/jc-1/Exp_20160930_1/NS-3.fcs
- Flow Cytometry Data/ns-as-jc-1/jc-1/Exp_20160930_1/阴性.fcs
- Flow Cytometry Data/ns-as-jc-1/jc-1/Exp_20160930_1.xit
