# Supplementary material for: Activation of autophagy is required for clearance of mitochondrial ROS in patients with asthenozoospermia
Source: PeerJ. 2025 Feb 13;13:e18827. doi: 10.7717/peerj.18827 (PMC11830362; doi:10.7717/peerj.18827)
Supplement: Supplemental Information 4 [file peerj-13-18827-s004.zip]

Archive with 3 entries (3 files):
- LC3-starve.jpg
- LC3.tif
- LC3-f.jpg
