# Supplementary material for: Activation of autophagy is required for clearance of mitochondrial ROS in patients with asthenozoospermia
Source: PeerJ. 2025 Feb 13;13:e18827. doi: 10.7717/peerj.18827 (PMC11830362; doi:10.7717/peerj.18827)
Supplement: Supplemental Information 5 [file peerj-13-18827-s005.zip]

Archive with 29 entries (22 files):
- mitosox/
- mitosox/3-ma-mitosox/
- mitosox/3-ma-mitosox/Exp_20160930_1/
- mitosox/3-ma-mitosox/Exp_20160930_1/0-1.fcs
- mitosox/3-ma-mitosox/Exp_20160930_1/0-2.fcs
- mitosox/3-ma-mitosox/Exp_20160930_1/0.fcs
- mitosox/3-ma-mitosox/Exp_20160930_1/10-1.fcs
- mitosox/3-ma-mitosox/Exp_20160930_1/10-2.fcs
- mitosox/3-ma-mitosox/Exp_20160930_1/10-3.fcs
- mitosox/3-ma-mitosox/Exp_20160930_1/2-2.fcs
- mitosox/3-ma-mitosox/Exp_20160930_1/2-3.fcs
- mitosox/3-ma-mitosox/Exp_20160930_1/2.fcs
- mitosox/3-ma-mitosox/Exp_20160930_1/5-1.fcs
- mitosox/3-ma-mitosox/Exp_20160930_1/5-2.fcs
- mitosox/3-ma-mitosox/Exp_20160930_1/5-3.fcs
- mitosox/3-ma-mitosox/Exp_20160930_1/Backup/
- mitosox/3-ma-mitosox/Exp_20160930_1/ying.fcs
- mitosox/3-ma-mitosox/Exp_20160930_1.xit
- mitosox/NS-AS-mitosox/
- mitosox/NS-AS-mitosox/Exp_20160930_1/
- mitosox/NS-AS-mitosox/Exp_20160930_1/AS-1.fcs
- mitosox/NS-AS-mitosox/Exp_20160930_1/AS-2.fcs
- mitosox/NS-AS-mitosox/Exp_20160930_1/AS-3.fcs
- mitosox/NS-AS-mitosox/Exp_20160930_1/Backup/
- mitosox/NS-AS-mitosox/Exp_20160930_1/NS-1.fcs
- mitosox/NS-AS-mitosox/Exp_20160930_1/NS-2.fcs
- mitosox/NS-AS-mitosox/Exp_20160930_1/NS-3.fcs
- mitosox/NS-AS-mitosox/Exp_20160930_1/yingx.fcs
- mitosox/NS-AS-mitosox/Exp_20160930_1.xit
